# Supplementary material for: LATS1/2 suppress NFκB and aberrant EMT initiation to permit pancreatic progenitor differentiation
Source: PLoS Biol. 2019 Jul 19;17(7):e3000382. doi: 10.1371/journal.pbio.3000382 (PMC6668837; doi:10.1371/journal.pbio.3000382)
Supplement: S1 Data — (XLSX) [file pbio.3000382.s016.xlsx]

## Sheet: Fig 1J
	WT	Lats1/2PanKO			WT	Lats1/2PanKO			WT	Lats1/2PanKO
Pdx1	1.42292	0.0819736		Ngn3	1.17686	0.000486307		Gcg	1.32961	0.147493
	1.43682	0.0169125			0.949496	0.00085546			0.941524	0.146733
	0.140254	0.0192731			0.873645	0.00157352			0.728868	0.11183
Average	1	0.0393864			1	0.000971762			1	0.135352
Standard deviation	0.744595	0.0369005			0.15779	0.000552859			0.304609	0.0203747
Standard error of the mean (SEM)	0.429892	0.0213045			0.0911002	0.000319193			0.175866	0.0117633
	WT	Lats1/2PanKO			WT	Lats1/2PanKO			WT	Lats1/2PanKO
Syn	1.15585	0.380745		Sox9	1.27843	0.214832		Cpa1	1.29787	0.0201192
	0.86838	0.307663			0.954703	0.298551			0.987549	0.0232927
	0.975813	0.295199			0.768871	0.216437			0.714583	0.0323013
Average	1.00002	0.327869			1.00067	0.243273			1	0.0252378
Standard deviation	0.145257	0.0462142			0.257869	0.0478784			0.291842	0.0063197
SEM	0.0838643	0.0266818			0.148881	0.0276426			0.168495	0.00364868
	WT	Lats1/2PanKO			WT	Lats1/2PanKO			WT	Lats1/2PanKO
Nr5a2	1.06744	0.125048		Jag1	0.657405	1.89718		Cyr61	0.852976	11.3998
	1.02232	0.0632514			0.867452	2.45182			0.866005	12.1115
	0.910234	0.0907781			1.47514	2.33408			1.28102	15.6453
Average	1	0.0930257			1	2.22769			1	13.0522
Standard deviation	0.0809476	0.0309594			0.424677	0.292227			0.243457	2.27371
SEM	0.0467351	0.0178744			0.245187	0.168717			0.14056	1.31273

## Sheet: Fig 3B
KEGG pathway	Rank	p.value	p.adj	vote.rank	avg.rank	med.rank	min.pvalue	min.rank	avg.logfc	avg.logfc.dir	direction	significance	camera	safe	gage	padog	plage	zscore	gsva	ssgsea	globaltest	ora	fry	set
Caffeine metabolism	1	0.00241013	0.0419094	5	45.3	12.5	0.000268079	1	0.590513	-0.590513	Down	6.33912	25	15	298	NA	7	10	1	1	5	75	16	Caffeine metabolism
Porphyrin and chlorophyll metabolism	2	0.0182961	0.229068	5	114	127	0.00167728	5	0.301873	0.338353	Up	1.50548	5	215	100	171	241	27	17	154	166	127	31	Porphyrin and chlorophyll metabolism
Hedgehog signaling pathway	3	0.0634798	0.495592	5	71.4545	58	0.00594446	4	0.35417	-0.35417	Down	0.841356	7	64	230	79	113	4	4	20	58	194	13	Hedgehog signaling pathway
TGF-beta signaling pathway	4	0.030739	0.32071	5	59.0909	20	0.00283428	3	0.385822	-0.385822	Down	1.48478	6	38	163	63	20	3	7	3	148	195	4	TGF-beta signaling pathway
Cell adhesion molecules (CAMs)	5	3.68599e-06	0.000192286	5	105.636	29	3.35091e-07	4	1.18276	1.18276	Up	34.2475	254	4	5	17	9	233	251	127	29	4	229	Cell adhesion molecules (CAMs)
Tight junction	6	0.000586271	0.0203892	5	19.9091	7	5.33116e-05	1	0.980325	0.980325	Up	12.914	4	32	86	1	62	1	2	6	7	9	9	Tight junction
Maturity onset diabetes of the young	7	2.02729e-13	6.34541e-11	5	16.7273	4	1.84299e-14	1	1.25851	1.25851	Up	100	1	51	3	16	78	2	3	4	13	1	12	Maturity onset diabetes of the young
Alcoholism	8	7.63473e-05	0.00341382	5	123.182	116	6.94091e-06	3	0.212191	-0.216965	Down	4.07852	3	174	207	116	221	14	47	66	195	274	38	Alcoholism
Systemic lupus erythematosus	9	1.93103e-08	2.01471e-06	5	139.455	117	1.75548e-09	2	0.232275	-0.2376	Down	10.3087	2	203	114	164	217	38	54	117	264	304	57	Systemic lupus erythematosus
Apelin signaling pathway	10	0.00199818	0.0367901	10	134.364	106	0.000181818	6	2.05147	2.69504	Up	22.9269	276	34	106	6	36	176	307	206	9	19	303	Apelin signaling pathway
Synaptic vesicle cycle	11	0.158366	0.495592	10	86.1818	113	0.0155514	5	0.235069	0.232904	Up	0.55842	10	118	113	144	141	5	6	34	140	219	18	Synaptic vesicle cycle
Olfactory transduction	12	0.27071	0.53909	10	79	69	0.0282907	9	0.246341	-0.294685	Down	0.515067	28	110	69	105	88	9	9	59	128	228	36	Olfactory transduction
Chemical carcinogenesis	13	0.0290358	0.313387	10	66.6364	47	0.00267512	8	0.513887	-0.43233	Down	2.01779	47	9	15	33	8	83	89	26	70	289	64	Chemical carcinogenesis
Thyroid cancer	14	0.108109	0.495592	10	77.0909	20	0.0103471	7	0.216771	0.304624	Up	0.514953	8	138	173	87	91	13	20	7	8	295	8	Thyroid cancer
Fatty acid biosynthesis	15	0.12855	0.495592	15	64.2727	28	0.0124309	7	0.191399	0.197696	Up	0.454679	15	122	184	67	176	28	16	16	12	64	7	Fatty acid biosynthesis
Glycosphingolipid biosynthesis - globo and isoglobo series	16	0.119454	0.495592	15	42.2727	26	0.0114982	6	0.364953	-0.354045	Down	0.866973	13	14	73	64	6	26	13	18	81	113	44	Glycosphingolipid biosynthesis - globo and isoglobo series
EGFR tyrosine kinase inhibitor resistance	17	0.00199818	0.0367901	15	60.8182	46	0.000181818	8	1.20367	1.20367	Up	13.452	115	22	180	8	46	69	118	11	33	13	54	EGFR tyrosine kinase inhibitor resistance
Apoptosis	18	0.238073	0.524767	15	90.7273	90	0.0244156	7	0.205707	0.236977	Up	0.44885	12	139	200	170	90	7	8	27	147	183	15	Apoptosis
Longevity regulating pathway - multiple species	19	0.105868	0.495592	15	121.909	125	0.0101214	6	0.243692	0.262206	Up	0.578906	14	125	134	101	259	8	11	202	296	185	6	Longevity regulating pathway - multiple species
Hippo signaling pathway -multiple species	20	0.00199818	0.0367901	15	74.1818	21	0.000181818	2	1.16081	1.16081	Up	12.973	227	11	127	4	11	134	95	10	2	21	174	Hippo signaling pathway -multiple species
Focal adhesion	21	0.17602	0.495592	15	69.8182	80	0.0174468	12	1.84577	1.84577	Up	4.3848	100	30	80	12	24	123	127	118	18	14	122	Focal adhesion
Toll-like receptor signaling pathway	22	0.147309	0.495592	15	113.455	61	0.0143827	6	3.9446	3.9446	Up	9.37076	270	61	91	15	10	295	263	15	6	33	189	Toll-like receptor signaling pathway
Type I diabetes mellitus	23	0.0175953	0.229068	15	74.3636	76	0.00161251	11	0.524177	0.598142	Up	2.61415	11	93	12	92	25	89	76	12	116	250	42	Type I diabetes mellitus
Bladder cancer	24	0.179797	0.495592	15	108.273	53	0.0178571	14	0.194564	0.210202	Up	0.462198	38	206	165	152	211	16	15	25	53	296	14	Bladder cancer
Tryptophan metabolism	25	0.15857	0.495592	20	74.9091	70	0.0155731	3	1.6494	1.6494	Up	3.9183	148	10	89	19	16	137	163	70	3	20	149	Tryptophan metabolism
Retinol metabolism	26	0.0268215	0.299826	20	62.9091	76	0.00246856	2	1.72674	-1.72674	Down	7.03859	46	120	16	93	63	99	84	2	77	16	76	Retinol metabolism
Ras signaling pathway	27	0.00199818	0.0367901	20	134.545	90	0.000181818	2	1.23172	1.23172	Up	13.7655	222	18	51	2	19	230	298	257	90	55	238	Ras signaling pathway
Lysosome	28	0.237328	0.524767	20	109.818	106	0.024329	18	0.180955	0.22053	Up	0.39484	18	145	248	182	69	23	27	106	129	178	83	Lysosome
Insulin secretion	29	0.00331716	0.0519136	20	87.8182	82	0.000302016	8	0.83363	0.83363	Up	8.34507	16	106	8	99	154	51	77	44	82	234	95	Insulin secretion
African trypanosomiasis	30	0.0708233	0.495592	20	99	80	0.00665561	19	0.517736	0.631559	Up	1.22992	19	67	19	125	179	80	81	19	188	280	32	African trypanosomiasis
Biosynthesis of unsaturated fatty acids	31	0.0616633	0.495592	25	112	135	0.00576933	1	0.153242	-0.162464	Down	0.364032	75	178	199	191	204	25	22	23	179	135	1	Biosynthesis of unsaturated fatty acids
Platinum drug resistance	32	0.175693	0.495592	25	129.909	153	0.0174113	23	0.247549	-0.174107	Down	0.588068	207	24	160	29	23	254	186	177	74	142	153	Platinum drug resistance
Non-homologous end-joining	33	0.383109	0.599566	25	146.182	156	0.0429645	19	0.141294	0.143307	Up	0.244586	23	278	215	268	309	31	21	54	234	156	19	Non-homologous end-joining
Malaria	34	0.111128	0.495592	25	143.091	152	0.0106521	22	1.23172	1.23172	Up	2.92607	81	152	22	160	172	299	249	96	207	22	114	Malaria
Glycosaminoglycan degradation	35	0.179797	0.495592	30	101.636	72	0.0178571	29	0.20545	0.220094	Up	0.488058	29	240	143	185	150	36	43	61	59	100	72	Glycosaminoglycan degradation
Drug metabolism - cytochrome P450	36	0.200726	0.519475	30	128.182	71	0.0201623	28	0.427634	0.609273	Up	0.947767	309	28	28	51	37	195	232	48	71	133	278	Drug metabolism - cytochrome P450
Cytokine-cytokine receptor interaction	37	4.32516e-08	3.38444e-06	30	97	97	3.93196e-09	2	0.868183	0.868183	Up	37.0074	30	97	2	153	71	102	85	47	175	159	146	Cytokine-cytokine receptor interaction
Proximal tubule bicarbonate reclamation	38	0.381885	0.599566	30	124.273	74	0.042792	12	0.293678	0.340306	Up	0.508377	21	289	74	244	270	33	12	30	114	254	26	Proximal tubule bicarbonate reclamation
Bacterial invasion of epithelial cells	39	0.140228	0.495592	30	55.6364	30	0.0136414	9	1.23172	1.23172	Up	2.92607	27	107	242	21	52	22	40	9	26	36	30	Bacterial invasion of epithelial cells
Endocytosis	40	0.158691	0.495592	35	86.5455	49	0.015586	6	0.188817	0.187903	Up	0.448545	32	43	244	49	93	6	35	58	203	179	10	Endocytosis
Adherens junction	41	0.179797	0.495592	35	69.8182	48	0.0178571	27	0.892603	0.892603	Up	2.12046	33	78	255	48	111	37	59	50	35	35	27	Adherens junction
Bile secretion	42	0.0267205	0.299826	35	65.0909	34	0.00245915	8	0.392415	0.373654	Up	1.59957	22	100	14	41	135	30	31	8	34	262	39	Bile secretion
MicroRNAs in cancer	43	0.179797	0.495592	35	150.273	112	0.0178571	7	1.23626	1.23626	Up	2.93686	298	44	222	34	35	266	310	112	14	7	311	MicroRNAs in cancer
Synthesis and degradation of ketone bodies	44	0.137904	0.495592	40	93.1818	65	0.0147294	15	0.358937	-0.438235	Down	0.852682	40	29	295	59	15	95	82	53	225	67	65	Synthesis and degradation of ketone bodies
Steroid biosynthesis	45	0.760921	0.909039	40	128.909	125	0.121981	38	0.106967	0.109982	Up	0.0345133	45	153	233	156	207	39	38	125	251	68	103	Steroid biosynthesis
Ether lipid metabolism	46	0.272154	0.53909	40	68.2727	43	0.0284657	5	0.334056	0.484198	Up	0.69847	43	151	38	117	112	12	5	40	88	108	37	Ether lipid metabolism
Mitophagy - animal	47	0.658741	0.838154	40	153.636	175	0.0931132	29	0.12029	0.142416	Up	0.071861	37	262	264	266	220	42	29	97	258	175	40	Mitophagy - animal
Endometrial cancer	48	0.179797	0.495592	40	89.4545	58	0.0178571	24	0.183959	0.234797	Up	0.437006	98	39	226	25	94	40	58	28	24	292	60	Endometrial cancer
Basal cell carcinoma	49	0.179797	0.495592	40	33.7273	34	0.0178571	8	0.916314	-0.35417	Down	2.17678	39	8	53	20	34	21	62	36	38	26	34	Basal cell carcinoma
2-Oxocarboxylic acid metabolism	50	0.110187	0.495592	45	143.273	145	0.010557	5	0.176445	0.145496	Up	0.419154	145	41	219	42	5	232	277	255	69	137	154	2-Oxocarboxylic acid metabolism
Thyroid hormone synthesis	51	0.32971	0.546027	45	65.4545	63	0.0357143	24	1.425	1.425	Up	2.91787	63	117	67	24	128	49	45	42	75	29	81	Thyroid hormone synthesis
Fatty acid elongation	52	0.209412	0.519475	50	111.091	65	0.0211352	10	0.145732	-0.159522	Down	0.322981	49	198	223	238	187	18	10	52	171	65	11	Fatty acid elongation
Collecting duct acid secretion	53	0.707116	0.878766	50	170.091	150	0.105629	36	0.213098	0.268599	Up	0.0931892	48	280	150	285	299	62	36	132	278	255	46	Collecting duct acid secretion
Intestinal immune network for IgA production	54	0.264085	0.538203	55	156.273	147	0.0274914	28	0.394925	-0.420267	Down	0.82794	53	287	31	267	279	43	28	147	281	215	88	Intestinal immune network for IgA production
Estrogen signaling pathway	55	0.119739	0.495592	55	88.5455	52	0.0115274	5	1.97023	1.97023	Up	4.68047	52	180	63	32	200	17	48	137	219	5	21	Estrogen signaling pathway
Phenylalanine metabolism	56	0.374395	0.593616	60	134.636	86	0.0458207	18	0.154344	-0.160895	Down	0.272385	59	199	300	193	209	68	18	29	265	86	55	Phenylalanine metabolism
Phosphonate and phosphinate metabolism	57	0.0857777	0.495592	60	101.909	90	0.00892806	5	0.214363	-0.0806454	Down	0.509233	58	191	303	112	170	93	71	17	11	90	5	Phosphonate and phosphinate metabolism
Glycosaminoglycan biosynthesis - chondroitin sulfate / dermatan sulfate	58	0.240362	0.526106	60	84.4545	70	0.0246824	14	0.227958	-0.250275	Down	0.495435	56	112	157	97	70	45	14	31	190	101	56	Glycosaminoglycan biosynthesis - chondroitin sulfate / dermatan sulfate
Carbohydrate digestion and absorption	59	0.211497	0.519475	60	87.3636	69	0.0213701	13	0.277629	0.36365	Up	0.615309	60	165	43	106	114	35	19	13	78	259	69	Carbohydrate digestion and absorption
Hepatitis C	60	0.179797	0.495592	60	59.3636	57	0.0178571	6	1.39252	1.39252	Up	3.30807	57	73	162	14	122	59	65	33	10	6	52	Hepatitis C
Dopaminergic synapse	61	0.229549	0.524767	65	126	87	0.0234284	45	0.2122	-0.201425	Down	0.463018	87	45	145	72	64	65	181	218	221	226	62	Dopaminergic synapse
Renin secretion	62	0.815757	0.943067	65	173.364	133	0.142533	64	0.208824	-0.24495	Down	0.0414155	64	285	94	249	260	113	133	67	274	244	124	Renin secretion
Non-alcoholic fatty liver disease (NAFLD)	63	0.64256	0.824267	65	209.818	213	0.0892857	65	0.162741	-0.135249	Down	0.106425	65	201	265	213	283	208	245	259	163	248	158	Non-alcoholic fatty liver disease (NAFLD)
Ascorbate and aldarate metabolism	64	0.329241	0.546027	70	77.5455	67	0.0356531	39	0.344921	0.427375	Up	0.706263	67	54	79	57	117	44	39	102	139	63	92	Ascorbate and aldarate metabolism
Biosynthesis of amino acids	65	0.888605	0.999966	70	183.727	184	0.180873	68	0.21037	0.20869	Up	1.69224e-05	68	234	144	228	245	184	101	252	261	139	165	Biosynthesis of amino acids
MAPK signaling pathway	66	0.279477	0.54405	70	137.182	96	0.0293584	43	1.02194	1.02194	Up	2.10509	223	69	47	69	96	87	210	213	198	43	254	MAPK signaling pathway
Phagosome	67	0.576218	0.764222	70	156.545	146	0.0750807	70	0.199066	0.22476	Up	0.181133	70	241	133	250	183	90	92	146	259	180	78	Phagosome
Insulin resistance	68	0.235994	0.524767	70	165.182	151	0.0241738	66	0.190664	-0.165483	Down	0.416027	151	184	195	251	68	126	283	101	145	247	66	Insulin resistance
Morphine addiction	69	0.179797	0.495592	70	78.4545	64	0.0178571	7	0.270582	-0.256342	Down	0.642786	69	7	36	35	121	50	64	45	67	272	97	Morphine addiction
alpha-Linolenic acid metabolism	70	0.32971	0.546027	75	108.818	110	0.0357143	50	0.293025	0.368016	Up	0.599998	74	162	129	137	163	55	50	193	73	110	51	alpha-Linolenic acid metabolism
Gastric acid secretion	71	0.179797	0.495592	75	111.636	72	0.0178571	48	0.260531	0.329068	Up	0.618908	72	168	65	142	213	75	61	57	48	257	70	Gastric acid secretion
Proteoglycans in cancer	72	0.179797	0.495592	75	148.273	124	0.0178571	12	1.29527	1.29527	Up	3.07702	313	71	193	46	75	189	306	124	39	12	263	Proteoglycans in cancer
Viral myocarditis	73	0.233399	0.524767	75	113.545	108	0.0238731	17	0.977363	0.977363	Up	2.13262	71	137	52	108	66	112	87	131	156	312	17	Viral myocarditis
Fluid shear stress and atherosclerosis	74	0.32971	0.546027	75	129.182	96	0.0357143	39	0.764329	-0.764329	Down	1.56506	90	75	182	136	140	72	207	39	96	313	71	Fluid shear stress and atherosclerosis
Arachidonic acid metabolism	75	0.234788	0.524767	80	127.182	106	0.0240339	24	1.425	1.425	Up	3.10938	78	218	29	200	193	79	106	223	181	24	68	Arachidonic acid metabolism
Ribosome	76	0.816521	0.943067	80	174.818	179	0.142857	77	0.158264	-0.0910324	Down	0.0313863	77	202	272	179	249	122	157	95	184	144	242	Ribosome
Gap junction	77	0.218485	0.519475	80	106.545	91	0.0221618	50	0.209746	0.215487	Up	0.464856	134	77	177	74	50	86	91	77	95	198	113	Gap junction
Pancreatic secretion	78	0.03941	0.397914	80	92	79	0.00364856	17	0.334072	0.388565	Up	1.04178	51	108	17	66	95	77	83	46	79	258	132	Pancreatic secretion
Mineral absorption	79	0.360606	0.584818	80	117.273	100	0.0398423	35	0.377738	0.51793	Up	0.68573	79	207	39	180	133	73	57	100	123	264	35	Mineral absorption
Pancreatic cancer	80	0.179797	0.495592	80	128.182	136	0.0178571	27	0.172599	-0.118257	Down	0.410018	155	136	245	76	143	149	63	78	27	291	47	Pancreatic cancer
Tyrosine metabolism	81	0.605899	0.800178	85	141	128	0.081166	42	0.255961	-0.239204	Down	0.193082	88	190	75	243	184	128	42	150	282	85	84	Tyrosine metabolism
Leukocyte transendothelial migration	82	0.107854	0.495592	85	52.4545	57	0.0103214	3	1.18543	1.18543	Up	2.81609	62	83	24	18	57	98	88	81	15	3	48	Leukocyte transendothelial migration
Endocrine and other factor-regulated calcium reabsorption	83	0.179797	0.495592	85	99.0909	90	0.0178571	31	0.22411	0.24263	Up	0.532386	83	101	135	90	119	57	75	38	31	252	109	Endocrine and other factor-regulated calcium reabsorption
Melanoma	84	0.179797	0.495592	85	105.455	84	0.0178571	23	1.23172	1.23172	Up	2.92607	206	62	85	23	102	302	198	84	23	30	45	Melanoma
Taurine and hypotaurine metabolism	85	0.632667	0.823333	90	126.909	96	0.0952971	51	0.422789	-0.417905	Down	0.278117	96	81	302	146	189	117	51	60	176	89	89	Taurine and hypotaurine metabolism
Vitamin B6 metabolism	86	0.933451	0.999966	90	204.636	218	0.23737	86	0.184532	0.219668	Up	1.39143e-05	86	250	307	218	273	192	162	258	266	122	117	Vitamin B6 metabolism
ECM-receptor interaction	87	0.0172731	0.229068	90	113.727	112	0.00158275	11	2.79361	2.79361	Up	13.9322	112	88	11	88	120	186	280	163	19	11	173	ECM-receptor interaction
Signaling pathways regulating pluripotency of stem cells	88	0.179797	0.495592	90	76	48	0.0178571	3	1.47968	1.47968	Up	3.51511	89	3	117	13	32	48	90	305	43	17	79	Signaling pathways regulating pluripotency of stem cells
IL-17 signaling pathway	89	0.0688602	0.495592	90	114.091	96	0.006465	2	0.21124	-0.12018	Down	0.501812	84	89	148	86	157	96	30	185	170	208	2	IL-17 signaling pathway
Small cell lung cancer	90	0.177312	0.495592	90	98.4545	91	0.017587	27	1.64263	1.64263	Up	3.90221	117	155	190	103	27	107	86	90	91	42	75	Small cell lung cancer
Steroid hormone biosynthesis	91	0.0217628	0.26199	95	139.455	94	0.00199828	13	0.495578	-0.332601	Down	2.24631	292	94	13	91	59	217	182	49	196	71	270	Steroid hormone biosynthesis
Valine, leucine and isoleucine degradation	92	0.418211	0.632367	95	133.091	121	0.048048	62	0.155086	-0.165457	Down	0.240507	73	91	253	154	151	91	145	62	243	80	121	Valine, leucine, and isoleucine degradation
Other glycan degradation	93	0.97377	0.999966	95	222.909	264	0.281785	94	0.153945	0.215031	Up	1.03534e-05	94	274	161	264	268	285	311	301	249	95	150	Other glycan degradation
Butanoate metabolism	94	0.0631604	0.495592	95	74.7273	91	0.00591365	1	0.343182	-0.372746	Down	0.815255	95	13	83	28	1	63	94	121	115	118	91	Butanoate metabolism
Regulation of actin cytoskeleton	95	0.216337	0.519475	95	100.909	93	0.0219177	37	0.564134	0.564134	Up	1.2503	93	70	152	37	49	66	93	157	100	232	61	Regulation of actin cytoskeleton
Selenocompound metabolism	96	0.28001	0.54405	100	113.455	99	0.0294238	25	0.211477	-0.169504	Down	0.435615	99	53	159	53	97	183	233	129	126	91	25	Selenocompound metabolism
Glutathione metabolism	97	0.32971	0.546027	100	121.636	99	0.0357143	25	1.425	1.425	Up	2.91787	82	200	99	159	205	114	97	187	72	25	98	Glutathione metabolism
Mucin type O-glycan biosynthesis	98	0.2868	0.54405	100	101.636	98	0.0302593	66	0.238794	-0.213319	Down	0.491884	97	66	98	89	101	127	102	98	143	96	101	Mucin type O-glycan biosynthesis
Jak-STAT signaling pathway	99	0.286652	0.54405	100	156.364	172	0.0302412	99	0.232126	-0.221556	Down	0.47815	187	154	119	219	100	109	99	182	174	205	172	Jak-STAT signaling pathway
Toxoplasmosis	100	0.176555	0.495592	100	116.909	96	0.0175048	26	1.64263	1.64263	Up	3.90221	103	58	96	95	26	148	100	228	298	44	90	Toxoplasmosis
Staphylococcus aureus infection	101	0.00304311	0.0501312	100	131.091	99	0.00027703	7	0.406584	0.44692	Up	4.11819	35	143	7	235	198	97	80	22	245	281	99	Staphylococcus aureus infection
Arginine biosynthesis	102	0.261381	0.538203	105	115.545	104	0.0271672	43	0.284285	0.291406	Up	0.595986	104	102	128	65	83	238	178	116	141	73	43	Arginine biosynthesis
Drug metabolism - other enzymes	103	0.300055	0.546027	105	152.455	146	0.0319118	40	0.272524	-0.188644	Down	0.55802	146	40	72	157	105	311	259	103	155	134	195	Drug metabolism - other enzymes
Endocrine resistance	104	0.253117	0.538203	105	83.2727	77	0.0261827	29	0.208546	0.225674	Up	0.437202	105	85	168	68	77	53	60	32	99	140	29	Endocrine resistance
Sphingolipid signaling pathway	105	0.259364	0.538203	105	119.909	103	0.0269259	36	0.183106	-0.167677	Down	0.383868	233	36	227	45	81	105	74	51	103	165	199	Sphingolipid signaling pathway
Hippo signaling pathway	106	0.00199818	0.0367901	105	123.636	102	0.000181818	3	1.20501	1.20501	Up	13.4669	215	33	102	3	51	250	261	104	36	8	297	Hippo signaling pathway
Complement and coagulation cascades	107	1.31644e-07	8.24089e-06	105	94.3636	101	1.19676e-08	4	1.50266	-0.764329	Down	59.5275	101	90	4	70	118	100	130	115	122	27	161	Complement and coagulation cascades
ErbB signaling pathway	108	0.0894741	0.495592	110	84.8182	87	0.00848498	5	1.17562	1.17562	Up	2.79278	113	87	208	61	107	103	107	5	84	38	20	ErbB signaling pathway
SNARE interactions in vesicular transport	109	0.942165	0.999966	110	204.273	211	0.228258	106	0.142232	-0.170205	Down	8.98985e-06	106	170	203	211	225	236	275	243	279	173	126	SNARE interactions in vesicular transport
Longevity regulating pathway	110	0.32971	0.546027	110	121.273	86	0.0357143	41	0.841035	0.841035	Up	1.72212	107	76	229	122	286	52	68	83	86	184	41	Longevity regulating pathway
Wnt signaling pathway	111	0.180191	0.495592	110	89.0909	76	0.0179	1	1.47846	1.47846	Up	3.51221	76	1	174	123	108	15	66	198	109	47	63	Wnt signaling pathway
Axon guidance	112	0.179797	0.495592	110	80	82	0.0178571	11	0.845401	0.931217	Up	2.00832	61	31	110	11	89	82	144	162	30	53	107	Axon guidance
Ovarian steroidogenesis	113	0.25409	0.538203	110	120.182	108	0.0262981	32	0.409735	0.443555	Up	0.858988	54	109	32	111	79	84	108	226	201	236	82	Ovarian steroidogenesis
Non-small cell lung cancer	114	0.179797	0.495592	110	107.182	81	0.0178571	16	0.206027	0.254999	Up	0.48943	109	99	214	81	144	61	79	24	16	299	53	Non-small cell lung cancer
Starch and sucrose metabolism	115	0.816521	0.943067	120	181.364	189	0.142857	93	0.236906	0.262051	Up	0.0469861	120	255	116	253	214	241	132	195	189	93	187	Starch and sucrose metabolism
Glycerolipid metabolism	116	0.367815	0.590391	120	135	120	0.0408315	63	0.240327	-0.270857	Down	0.428564	129	63	107	98	137	172	117	297	120	104	141	Glycerolipid metabolism
cGMP-PKG signaling pathway	117	0.206492	0.519475	120	133.091	118	0.0208069	40	0.241733	-0.23222	Down	0.535751	133	96	81	118	40	118	215	217	112	158	176	cGMP-PKG signaling pathway
Retrograde endocannabinoid signaling	118	0.454285	0.655258	120	177.455	137	0.0535714	104	0.220763	-0.207558	Down	0.315797	118	104	125	119	226	188	276	311	137	221	127	Retrograde endocannabinoid signaling
GnRH signaling pathway	119	0.264173	0.538203	120	117.273	108	0.027502	56	0.210201	0.239135	Up	0.440672	108	60	188	56	84	101	104	119	119	235	116	GnRH signaling pathway
Linoleic acid metabolism	120	0.366815	0.590391	125	99.1818	109	0.0406936	37	0.356928	0.451863	Up	0.636495	92	121	77	148	136	47	37	113	125	109	86	Linoleic acid metabolism
Folate biosynthesis	121	0.454285	0.655258	125	164.455	142	0.0535714	123	0.211776	0.295248	Up	0.302941	142	223	132	197	182	220	139	201	124	126	123	Folate biosynthesis
PI3K-Akt signaling pathway	122	0.102036	0.495592	125	71.7273	34	0.00973643	2	1.87941	1.87941	Up	4.4647	124	17	48	10	14	34	128	253	22	2	137	PI3K-Akt signaling pathway
Adrenergic signaling in cardiomyocytes	123	0.179797	0.495592	125	135.182	125	0.0178571	51	0.231802	-0.219334	Down	0.550661	125	57	124	131	60	136	230	263	51	191	119	Adrenergic signaling in cardiomyocytes
Phototransduction	124	0.76097	0.909039	125	168.182	161	0.121998	56	0.265901	-0.309733	Down	0.0858051	123	233	56	161	247	145	69	209	257	230	120	Phototransduction
Propanoate metabolism	125	0.458803	0.656973	130	158.818	167	0.0542866	35	0.151693	-0.126078	Down	0.21565	127	214	221	239	167	110	176	35	193	117	148	Propanoate metabolism
Progesterone-mediated oocyte maturation	126	0.454285	0.655258	130	175.364	188	0.0535714	98	0.169692	0.199474	Up	0.242739	130	188	262	173	191	196	98	212	117	237	125	Progesterone-mediated oocyte maturation
Autoimmune thyroid disease	127	0.139547	0.495592	130	161.364	166	0.0135704	23	0.431429	-0.327079	Down	1.02489	166	133	23	130	173	198	154	130	186	302	180	Autoimmune thyroid disease
Dilated cardiomyopathy	128	0.179797	0.495592	130	197.636	268	0.0178571	33	0.977363	0.977363	Up	2.32181	300	128	33	94	130	268	268	295	54	311	293	Dilated cardiomyopathy
Metabolism of xenobiotics by cytochrome P450	129	0.0843802	0.495592	135	86.7273	82	0.00798198	4	0.532083	-0.469955	Down	1.26401	132	12	20	38	4	191	142	82	68	132	133	Metabolism of xenobiotics by cytochrome P450
Protein processing in endoplasmic reticulum	130	0.894979	0.999966	135	199.636	183	0.185249	55	0.118196	0.147962	Up	6.1916e-06	131	295	286	296	255	58	55	183	308	177	152	Protein processing in endoplasmic reticulum
Epstein-Barr virus infection	131	0.64256	0.824267	135	178.455	173	0.0892857	99	0.190905	-0.152772	Down	0.124844	135	173	224	201	262	200	109	99	162	287	111	Epstein-Barr virus infection
Phenylalanine, tyrosine and tryptophan biosynthesis	132	0.782476	0.924208	140	147.909	140	0.14148	44	0.121836	-0.170636	Down	0.0324889	126	172	301	140	215	67	44	93	242	87	140	Phenylalanine, tyrosine and tryptophan biosynthesis
Proteasome	133	0.999003	0.999966	140	220.273	234	0.4665	131	0.0827456	0.0861371	Up	2.0645e-06	139	248	280	234	281	204	131	222	291	150	243	Proteasome
NF-kappa B signaling pathway	134	0.454285	0.655258	140	168.636	161	0.0535714	120	0.191412	-0.12663	Down	0.273811	140	226	187	242	190	157	120	136	132	161	164	NF-kappa B signaling pathway
Melanogenesis	135	0.179797	0.495592	140	115	114	0.0178571	40	1.47846	1.47846	Up	3.51221	138	46	108	75	134	138	114	260	65	40	147	Melanogenesis
Transcriptional misregulation in cancer	136	0.285632	0.54405	140	137.545	140	0.0301152	23	1.04841	1.19045	Up	2.15962	156	175	123	163	99	70	246	140	136	23	182	Transcriptional misregulation in cancer
Other types of O-glycan biosynthesis	137	0.654267	0.83586	145	169.364	178	0.0920388	70	0.15871	-0.184433	Down	0.0962875	143	228	204	260	188	129	70	224	178	97	142	Other types of O-glycan biosynthesis
Glycosphingolipid biosynthesis - lacto and neolacto series	138	0.454285	0.655258	145	143.545	127	0.0535714	41	0.221628	-0.228766	Down	0.317035	141	209	121	198	195	219	116	41	127	112	100	Glycosphingolipid biosynthesis - lacto and neolacto series
Th1 and Th2 cell differentiation	139	0.230828	0.524767	145	128	138	0.0235758	39	0.244119	-0.229122	Down	0.532665	144	49	87	39	65	92	164	249	172	209	138	Th1 and Th2 cell differentiation
DNA replication	140	0.995992	0.999966	150	224.909	237	0.394541	133	0.0650122	-0.0755087	Down	0	157	312	281	307	277	133	170	148	304	148	237	DNA replication
Fat digestion and absorption	141	0.459671	0.656973	150	122	127	0.0544246	42	0.305333	0.321278	Up	0.434075	150	132	42	127	158	60	72	63	167	261	110	Fat digestion and absorption
Chronic myeloid leukemia	142	0.179797	0.495592	150	207.455	248	0.0178571	17	0.156165	-0.127388	Down	0.370977	232	147	268	115	148	267	278	265	17	297	248	Chronic myeloid leukemia
Pantothenate and CoA biosynthesis	143	0.179797	0.495592	155	101.273	111	0.0178571	1	4.5566	4.5566	Up	10.8246	153	179	50	40	234	147	111	21	1	15	163	Pantothenate and CoA biosynthesis
Osteoclast differentiation	144	0.208951	0.519475	155	143	153	0.0210832	42	0.21205	-0.186031	Down	0.469963	102	181	153	192	42	78	126	155	232	197	115	Osteoclast differentiation
Type II diabetes mellitus	145	0.40141	0.61565	155	134.182	146	0.045581	61	0.300366	0.424734	Up	0.493047	80	160	61	155	146	151	165	88	118	246	106	Type II diabetes mellitus
Allograft rejection	146	0.18683	0.49992	155	171.818	161	0.0186258	26	0.450197	-0.34688	Down	1.05623	154	161	26	133	186	261	183	138	187	306	155	Allograft rejection
Glycine, serine and threonine metabolism	147	0.463058	0.657989	160	182.636	177	0.0549649	49	0.270398	0.315157	Up	0.382995	159	177	49	229	159	313	224	276	227	78	118	Glycine, serine and threonine metabolism
Glycerophospholipid metabolism	148	0.398378	0.61565	160	100.364	111	0.0451426	11	0.229901	0.280048	Up	0.377377	20	157	149	174	162	11	26	111	159	107	28	Glycerophospholipid metabolism
Circadian entrainment	149	0.21454	0.519475	160	136.091	156	0.0217141	47	0.244922	-0.228546	Down	0.542818	111	86	60	73	47	159	189	156	215	217	184	Circadian entrainment
Salmonella infection	150	0.495575	0.695583	160	142.545	160	0.0603167	20	0.167282	0.190115	Up	0.205484	55	221	209	248	166	20	24	160	157	275	33	Salmonella infection
Central carbon metabolism in cancer	151	0.179797	0.495592	160	142	159	0.0178571	31	1.23172	1.23172	Up	2.92607	171	158	131	85	185	199	159	176	41	31	226	Central carbon metabolism in cancer
Calcium signaling pathway	152	0.00802447	0.119603	165	143.364	162	0.000732172	9	1.17562	1.17562	Up	8.44825	162	20	9	147	58	203	301	214	173	50	240	Calcium signaling pathway
Neuroactive ligand-receptor interaction	153	3.04021e-12	4.75793e-10	165	165.909	164	2.76383e-13	1	0.416035	-0.368106	Down	30.2214	164	135	1	195	123	276	293	72	149	167	250	Neuroactive ligand-receptor interaction
Autophagy - other	154	0.897191	0.999966	165	204.455	174	0.186824	56	0.0967641	0.0922411	Up	3.69651e-06	161	305	256	310	278	160	56	169	287	174	93	Autophagy - other
AGE-RAGE signaling pathway in diabetic complications	155	0.273851	0.53909	165	165.182	165	0.0286718	59	0.232901	-0.225661	Down	0.486964	165	59	146	80	92	173	309	244	107	249	193	AGE-RAGE signaling pathway in diabetic complications
Pyruvate metabolism	156	0.72106	0.888551	170	205.545	199	0.109586	115	0.197784	0.245765	Up	0.0790799	293	222	167	214	199	170	167	167	238	115	309	Pyruvate metabolism
Glyoxylate and dicarboxylate metabolism	157	0.325468	0.546027	170	187.455	168	0.0351611	115	0.202662	-0.193843	Down	0.41497	168	131	191	165	115	253	285	298	144	116	196	Glyoxylate and dicarboxylate metabolism
Fatty acid metabolism	158	0.453136	0.655258	170	193.545	169	0.0533905	94	0.165347	-0.173904	Down	0.236523	286	169	243	168	155	206	223	94	135	138	312	Fatty acid metabolism
Cellular senescence	159	0.179797	0.495592	170	189.818	189	0.0178571	40	0.173322	0.204252	Up	0.411737	169	213	267	177	132	307	248	203	40	189	143	Cellular senescence
Prion diseases	160	0.990229	0.999966	170	209.909	188	0.343451	97	0.220598	-0.170243	Down	1.81131e-05	275	239	97	150	261	185	168	188	310	269	167	Prion diseases
Pathways in cancer	161	0.179797	0.495592	170	85.8182	55	0.0178571	16	1.17674	1.45094	Up	2.79546	119	16	169	50	31	41	150	170	55	41	102	Pathways in cancer
B cell receptor signaling pathway	162	0.147998	0.495592	175	112.091	121	0.014455	12	1.40247	1.40247	Up	3.33169	174	79	192	55	12	85	137	171	121	32	175	B cell receptor signaling pathway
Herpes simplex infection	163	0.179797	0.495592	175	174.455	179	0.0178571	49	1.95915	-3.36482	Down	4.65414	175	265	218	280	275	88	146	192	52	49	179	Herpes simplex infection
Renal cell carcinoma	164	0.179797	0.495592	175	131	148	0.0178571	21	1.23172	1.23172	Up	2.92607	173	148	236	54	208	182	218	73	21	34	94	Renal cell carcinoma
Purine metabolism	165	0.32971	0.546027	180	175.364	183	0.0357143	74	0.21497	-0.223427	Down	0.440172	208	183	201	240	177	131	199	178	111	74	227	Purine metabolism
Kanamycin and gentamicin biosynthesis	166	0.674744	0.851593	180	196.364	180	0.106237	99	0.311078	-0.122227	Down	0.169105	160	167	305	134	197	270	180	180	206	99	262	Neomycin	kanamycin and gentamicin biosynthesis	kanamycin and gentamicin biosynthesis
Renin-angiotensin system	167	0.848947	0.976913	180	212.091	219	0.157877	66	0.224434	0.208189	Up	0.0177325	179	281	66	246	297	290	219	76	292	201	186	Renin-angiotensin system
Amoebiasis	168	0.179797	0.495592	180	107.182	98	0.0178571	10	2.03713	2.03713	Up	4.83939	178	98	27	77	124	166	172	64	49	10	214	Amoebiasis
Measles	169	0.965317	0.999966	180	200.091	177	0.263312	71	0.17601	-0.176241	Down	1.29222e-05	177	275	176	282	264	71	110	143	307	284	112	Measles
Serotonergic synapse	170	0.390567	0.608197	185	181	185	0.0440222	70	0.40606	0.40606	Up	0.683282	185	140	70	84	142	251	201	266	183	224	245	Serotonergic synapse
Chagas disease (American trypanosomiasis)	171	0.311851	0.546027	185	200.364	185	0.0334065	110	0.183467	-0.163781	Down	0.375665	252	185	158	167	110	227	184	128	246	279	268	Chagas disease (American trypanosomiasis)
Glycosphingolipid biosynthesis - ganglio series	172	0.0980163	0.495592	190	102.545	87	0.00933424	2	0.779457	0.779457	Up	1.85167	189	42	68	27	2	153	134	87	32	114	280	Glycosphingolipid biosynthesis - ganglio series
Rap1 signaling pathway	173	0.245232	0.529364	190	116.455	92	0.0252525	26	1.23172	1.23172	Up	2.65129	188	55	92	26	74	146	190	186	92	54	178	Rap1 signaling pathway
Apoptosis - multiple species	174	0.17009	0.495592	190	147.364	170	0.0168061	21	0.199728	-0.179107	Down	0.474466	212	27	189	44	21	271	125	312	64	186	170	Apoptosis - multiple species
Vitamin digestion and absorption	175	0.937688	0.999966	190	196.727	222	0.22301	84	0.209766	-0.190951	Down	1.6852e-05	190	277	84	247	222	132	123	230	237	263	159	Vitamin digestion and absorption
Alanine, aspartate and glutamate metabolism	176	0.425001	0.639545	195	150.636	168	0.0490635	24	0.228683	-0.249842	Down	0.345909	122	195	155	169	240	168	270	43	194	77	24	Alanine, aspartate and glutamate metabolism
Lysine degradation	177	0.179797	0.495592	195	168.273	190	0.0178571	50	0.137278	-0.129523	Down	0.326109	191	217	263	208	243	106	149	152	50	82	190	Lysine degradation
Prolactin signaling pathway	178	0.209992	0.519475	195	164	164	0.0212004	43	0.224433	0.298165	Up	0.497408	192	164	151	194	43	210	292	79	105	238	136	Prolactin signaling pathway
Regulation of lipolysis in adipocytes	179	0.293443	0.546027	195	155.455	150	0.031084	93	0.266889	0.312485	Up	0.546483	229	150	93	113	103	140	96	159	192	243	192	Regulation of lipolysis in adipocytes
Influenza A	180	0.310012	0.546027	195	166.545	190	0.0331719	45	3.36482	-3.36482	Down	6.88989	228	115	147	190	109	54	193	310	247	45	194	Influenza A
Breast cancer	181	0.179797	0.495592	195	135.455	120	0.0178571	21	1.47846	1.47846	Up	3.51221	193	21	120	78	29	240	257	267	62	46	177	Breast cancer
Cysteine and methionine metabolism	182	0.788281	0.927563	200	181.455	196	0.131629	79	0.228676	-0.242797	Down	0.058181	147	237	179	257	210	120	173	196	197	79	201	Cysteine and methionine metabolism
Arginine and proline metabolism	183	0.497941	0.695783	200	149.455	140	0.0607182	65	0.218393	0.244069	Up	0.268057	200	65	130	178	168	286	140	86	200	83	108	Arginine and proline metabolism
Antifolate resistance	184	0.32971	0.546027	200	157.364	158	0.0357143	94	0.205408	0.215178	Up	0.420591	196	126	197	158	149	174	185	181	94	141	130	Antifolate resistance
Viral carcinogenesis	185	0.945288	0.999966	200	255.545	266	0.232143	197	0.174455	-0.166516	Down	1.27412e-05	197	212	266	221	308	274	295	278	226	288	246	Viral carcinogenesis
Biotin metabolism	186	0.53156	0.736118	205	145	171	0.0730307	29	0.133789	-0.0650051	Down	0.138698	201	192	308	60	180	29	46	71	213	124	171	Biotin metabolism
FoxO signaling pathway	187	0.226518	0.524767	205	164.182	163	0.0230797	58	0.184714	-0.129665	Down	0.403043	202	123	239	187	61	269	148	248	108	163	58	FoxO signaling pathway
p53 signaling pathway	188	0.179797	0.495592	205	131.727	129	0.0178571	37	0.841035	0.841035	Up	1.99795	204	129	126	52	67	201	152	120	37	170	191	p53 signaling pathway
Vascular smooth muscle contraction	189	0.32971	0.546027	205	178.636	192	0.0357143	110	0.238446	-0.251185	Down	0.488243	170	196	111	149	161	239	203	204	110	192	230	Vascular smooth muscle contraction
RIG-I-like receptor signaling pathway	190	0.182086	0.495592	205	149.545	161	0.0181067	28	0.191366	-0.165177	Down	0.454601	184	142	202	223	28	161	78	69	204	203	151	RIG-I-like receptor signaling pathway
T cell receptor signaling pathway	191	0.186871	0.49992	205	175.455	205	0.0186302	30	0.187428	-0.132795	Down	0.439729	242	47	205	114	30	247	247	205	220	211	162	T cell receptor signaling pathway
Tuberculosis	192	0.566125	0.75403	205	208.545	205	0.0730994	112	0.173762	0.186733	Up	0.166002	186	205	231	263	181	178	112	270	205	282	181	Tuberculosis
Asthma	193	0.180196	0.495592	205	159.091	157	0.0196729	33	0.283524	-0.255546	Down	0.673531	203	68	313	43	33	116	138	179	199	301	157	Asthma
One carbon pool by folate	194	0.712524	0.881502	210	208.636	206	0.107143	119	0.144989	-0.0824905	Down	0.0618768	172	273	183	254	206	216	297	200	168	119	207	One carbon pool by folate
Inflammatory mediator regulation of TRP channels	195	0.268346	0.538412	210	152.636	136	0.0280047	23	0.245062	-0.216904	Down	0.513436	210	23	104	107	87	207	136	227	134	231	213	Inflammatory mediator regulation of TRP channels
Alzheimer's disease	196	0.768831	0.911531	210	201.727	220	0.124663	44	0.40606	0.40606	Up	0.127277	44	224	277	207	287	130	228	220	209	265	128	Alzheimer's disease
Riboflavin metabolism	197	0.763825	0.909039	215	167.727	156	0.134388	50	0.396689	0.569468	Up	0.128014	50	211	306	215	216	156	141	122	233	121	74	Riboflavin metabolism
Chemokine signaling pathway	198	0.171417	0.495592	215	172	179	0.0169491	22	0.195307	-0.188955	Down	0.463964	214	82	181	132	22	179	256	281	164	160	221	Chemokine signaling pathway
Fc epsilon RI signaling pathway	199	0.403348	0.61565	215	235.818	239	0.0458625	147	0.159874	-0.139094	Down	0.262427	255	216	212	199	147	289	282	294	239	212	249	Fc epsilon RI signaling pathway
Cholinergic synapse	200	0.00199818	0.0367901	215	127.364	133	0.000181818	5	0.293293	-0.307181	Down	3.27779	181	5	30	7	18	214	265	110	133	223	215	Cholinergic synapse
Adipocytokine signaling pathway	201	0.243678	0.529364	215	178.909	202	0.0250702	73	0.177426	0.167394	Up	0.381904	211	141	211	202	73	221	113	158	254	240	144	Adipocytokine signaling pathway
Colorectal cancer	202	0.32971	0.546027	215	211.636	212	0.0357143	104	0.161778	-0.12894	Down	0.331253	234	197	247	162	212	209	242	219	104	290	212	Colorectal cancer
ABC transporters	203	0.32971	0.546027	220	200.182	221	0.0357143	37	0.331234	-0.305919	Down	0.678237	216	263	37	241	175	258	300	221	101	143	247	ABC transporters
Phospholipase D signaling pathway	204	0.206645	0.519475	220	174.727	185	0.0208241	41	0.210068	-0.174747	Down	0.465571	217	74	185	58	41	294	299	247	106	166	235	Phospholipase D signaling pathway
Taste transduction	205	0.102676	0.495592	220	155.364	124	0.00980057	21	0.35724	-0.364127	Down	0.84865	220	52	21	124	104	277	241	75	93	229	273	Taste transduction
Nicotine addiction	206	0.00950536	0.135235	220	236.909	252	0.00086788	10	0.343826	0.284282	Up	2.32788	312	204	10	220	219	265	238	307	252	273	306	Nicotine addiction
Pentose and glucuronate interconversions	207	0.557444	0.748841	225	203.364	221	0.0714286	60	0.227555	0.271724	Up	0.222714	282	219	112	225	237	211	221	268	142	60	260	Pentose and glucuronate interconversions
Inositol phosphate metabolism	208	0.464587	0.657989	225	207.273	220	0.0552098	105	0.149029	-0.127604	Down	0.211083	221	220	250	252	160	226	211	275	154	105	206	Inositol phosphate metabolism
Nicotinate and nicotinamide metabolism	209	0.327292	0.546027	225	180.182	196	0.0353986	82	0.284972	-0.279491	Down	0.583509	224	127	82	196	116	293	213	207	267	123	134	Nicotinate and nicotinamide metabolism
PPAR signaling pathway	210	0.375514	0.593616	225	103.273	91	0.0418993	23	1.35676	1.35676	Up	2.39446	91	149	57	224	139	24	23	105	223	28	73	PPAR signaling pathway
Oocyte meiosis	211	0.64256	0.824267	225	228.091	225	0.0892857	160	0.139173	0.164073	Up	0.0910112	225	266	275	270	224	262	197	237	160	169	224	Oocyte meiosis
Long-term depression	212	0.929545	0.999966	225	236.364	227	0.214286	166	0.201967	-0.206448	Down	1.59441e-05	288	254	186	166	303	222	204	246	222	227	282	Long-term depression
Cardiac muscle contraction	213	0.32971	0.546027	230	121.727	102	0.0357143	23	0.225446	-0.20566	Down	0.461622	36	230	109	210	228	46	73	92	102	190	23	Cardiac muscle contraction
TNF signaling pathway	214	0.885114	0.999966	230	190.091	203	0.178571	136	0.209383	-0.176551	Down	1.68074e-05	230	156	136	203	232	150	177	161	210	214	222	TNF signaling pathway
Long-term potentiation	215	0.957765	0.999966	230	222.727	218	0.25	191	0.179939	0.186333	Up	1.33796e-05	251	227	196	206	256	246	212	191	229	218	218	Long-term potentiation
Citrate cycle (TCA cycle)	216	0.557444	0.748841	235	204.636	231	0.0714286	58	0.0761471	-0.0722394	Down	0.074522	195	243	276	181	258	231	156	271	151	58	231	Citrate cycle (TCA cycle)
Terpenoid backbone biosynthesis	217	0.999497	0.999966	235	211.182	219	0.498634	128	0.145859	0.101253	Up	9.41208e-06	213	232	232	232	280	135	155	208	289	128	219	Terpenoid backbone biosynthesis
Carbon metabolism	218	0.91434	0.999966	235	237.455	235	0.200203	136	0.161301	0.178546	Up	1.12098e-05	209	235	246	262	218	310	195	308	235	136	258	Carbon metabolism
Ribosome biogenesis in eukaryotes	219	0.156721	0.495592	235	142.364	160	0.0153766	9	1.89673	-3.36482	Down	4.50587	9	261	172	231	235	154	160	37	165	37	105	Ribosome biogenesis in eukaryotes
Basal transcription factors	220	0.816521	0.943067	235	237.273	242	0.142857	147	0.0944672	-0.094075	Down	0.0187313	231	242	274	265	296	175	291	232	191	147	266	Basal transcription factors
AMPK signaling pathway	221	0.557444	0.748841	235	209.727	235	0.0714286	115	0.162191	0.168416	Up	0.158738	235	251	260	237	242	158	115	277	153	182	197	AMPK signaling pathway
Amphetamine addiction	222	0.257413	0.538203	235	208.182	231	0.0266932	78	0.252431	-0.248496	Down	0.529205	182	231	78	233	80	259	244	296	231	271	185	Amphetamine addiction
Mannose type O-glycan biosynthesis	223	0.32971	0.546027	240	178.455	212	0.0357143	18	1.24359	1.24359	Up	2.54641	236	258	137	212	292	281	252	114	76	18	87	Mannose type O-glycan biosynthesis
Nitrogen metabolism	224	0.746859	0.909039	240	196.091	202	0.117407	59	0.407128	-0.379113	Down	0.131382	239	210	59	186	202	169	135	313	260	129	255	Nitrogen metabolism
Sulfur metabolism	225	0.976656	0.999966	240	235.364	239	0.313219	130	0.216713	-0.278736	Down	1.76607e-05	311	249	310	204	248	237	239	151	271	130	239	Sulfur metabolism
Metabolic pathways	226	0.399699	0.61565	240	209.091	216	0.0497521	56	1.3498	1.22415	Up	2.2157	237	264	311	308	153	181	216	291	138	56	145	Metabolic pathways
NOD-like receptor signaling pathway	227	0.180191	0.495592	240	193	216	0.0179	2	0.201901	-0.160802	Down	0.479628	240	2	166	184	44	308	296	240	216	202	225	NOD-like receptor signaling pathway
Leishmaniasis	228	0.282552	0.54405	240	187.364	189	0.0297358	90	0.226207	-0.190158	Down	0.465957	180	189	90	216	98	139	151	236	240	278	244	Leishmaniasis
Hepatitis B	229	0.32971	0.546027	240	181.091	200	0.0357143	74	0.187407	-0.160704	Down	0.383733	244	113	237	138	238	249	119	74	97	283	200	Hepatitis B
Ubiquinone and other terpenoid-quinone biosynthesis	230	0.757419	0.909039	245	191.545	227	0.132068	50	0.121174	-0.0676541	Down	0.0390982	163	245	297	227	244	141	158	264	248	70	50	Ubiquinone and other terpenoid-quinone biosynthesis
Sphingolipid metabolism	231	0.219939	0.519475	245	144.273	111	0.0223272	25	0.264919	-0.228376	Down	0.587139	241	25	103	47	53	255	166	289	80	111	217	Sphingolipid metabolism
Protein export	232	0.738976	0.907056	245	184.091	175	0.114943	41	0.107493	-0.132812	Down	0.0354773	41	244	259	217	306	164	147	175	241	151	80	Protein export
Ubiquitin mediated proteolysis	233	0.999966	0.999966	245	262.818	283	0.607143	171	0.0901925	0.107931	Up	2.93145e-06	243	296	294	304	302	256	214	287	283	171	241	Ubiquitin mediated proteolysis
Platelet activation	234	0.221655	0.519475	245	163.545	174	0.022523	54	0.564134	0.564134	Up	1.2503	245	114	122	104	54	167	174	210	182	199	228	Platelet activation
Protein digestion and absorption	235	0.00016238	0.00635313	245	138.182	127	1.47629e-05	6	0.378169	-0.311616	Down	6.47392	121	50	6	83	127	243	243	134	45	260	208	Protein digestion and absorption
Histidine metabolism	236	0.533862	0.736118	250	167.727	174	0.0670358	84	0.213133	0.267223	Up	0.220958	250	95	140	120	174	202	122	234	236	84	188	Histidine metabolism
beta-Alanine metabolism	237	0.506464	0.704547	250	199.273	202	0.062179	88	0.209423	-0.215568	Down	0.248177	246	111	156	189	169	300	281	242	208	88	202	beta-Alanine metabolism
RNA transport	238	0.454285	0.655258	250	243.273	269	0.0535714	51	3.36482	-3.36482	Down	4.81341	247	308	291	311	305	248	269	241	130	51	275	RNA transport
Cytosolic DNA-sensing pathway	239	0.159721	0.495592	250	211.364	222	0.0156957	17	0.126211	0.0992957	Up	0.299818	248	186	235	222	17	297	200	288	268	204	160	Cytosolic DNA-sensing pathway
HIF-1 signaling pathway	240	0.909787	0.999966	255	194.273	190	0.196429	76	0.213021	-0.183527	Down	1.72309e-05	176	252	139	281	254	76	161	190	214	162	232	HIF-1 signaling pathway
Notch signaling pathway	241	0.305257	0.546027	255	204.455	218	0.0325681	106	0.14709	-0.127488	Down	0.301178	253	130	220	230	106	218	196	239	253	193	211	Notch signaling pathway
Cocaine addiction	242	0.356388	0.580987	255	221.182	238	0.0392682	118	0.233724	-0.194414	Down	0.429487	218	238	118	209	131	296	271	254	177	270	251	Cocaine addiction
Fructose and mannose metabolism	243	0.964333	0.999966	260	206	229	0.261436	61	0.192275	-0.168381	Down	1.48157e-05	256	208	154	188	230	229	262	142	280	61	256	Fructose and mannose metabolism
Galactose metabolism	244	0.996009	0.999966	260	203.455	234	0.394781	62	0.19776	0.209014	Up	1.54543e-05	257	257	101	245	266	143	171	233	269	62	234	Galactose metabolism
Phosphatidylinositol signaling system	245	0.679133	0.853689	260	220.727	216	0.0981787	162	0.146094	-0.144353	Down	0.0781986	199	260	258	272	192	162	231	272	202	164	216	Phosphatidylinositol signaling system
Oxytocin signaling pathway	246	0.213215	0.519475	260	176.909	187	0.0215642	45	0.245468	-0.24062	Down	0.544029	259	103	88	141	45	187	303	199	113	241	267	Oxytocin signaling pathway
Huntington's disease	247	0.674626	0.851593	260	210.545	244	0.0970345	34	0.13514	-0.128654	Down	0.0734593	34	256	290	258	290	124	179	238	244	268	135	Huntington's disease
Glycosylphosphatidylinositol (GPI)-anchor biosynthesis	248	0.940206	0.999966	265	181.636	142	0.225918	67	0.10055	-0.103774	Down	4.13725e-06	137	259	249	261	263	142	67	135	294	106	85	Glycosylphosphatidylinositol (GPI)-anchor biosynthesis
mTOR signaling pathway	249	0.179797	0.495592	265	184.545	252	0.0178571	48	1.47846	1.47846	Up	3.51221	265	72	252	109	72	275	313	303	57	48	264	mTOR signaling pathway
Glutamatergic synapse	250	0.351906	0.576683	265	185.727	222	0.0386618	71	0.259441	-0.232706	Down	0.483273	262	84	71	71	129	263	222	283	146	222	290	Glutamatergic synapse
Thyroid hormone signaling pathway	251	0.179797	0.495592	265	153.909	146	0.0178571	46	0.162693	-0.140648	Down	0.386486	261	146	251	151	138	81	121	56	46	239	203	Thyroid hormone signaling pathway
Hypertrophic cardiomyopathy (HCM)	252	0.453774	0.655258	265	217.091	229	0.053491	40	0.977363	0.977363	Up	1.39812	264	229	40	183	156	223	253	300	150	309	281	Hypertrophic cardiomyopathy (HCM)
Glycosaminoglycan biosynthesis - heparan sulfate / heparin	253	0.179797	0.495592	270	158.545	166	0.0178571	61	0.712736	0.712736	Up	1.69316	268	166	76	129	236	121	192	172	61	103	220	Glycosaminoglycan biosynthesis - heparan sulfate / heparin
Fanconi anemia pathway	254	0.925903	0.999966	270	206.818	249	0.210678	64	0.117315	-0.123022	Down	6.08899e-06	249	268	273	298	267	64	105	89	272	157	233	Fanconi anemia pathway
GABAergic synapse	255	0.00199818	0.0367901	270	144	144	0.000181818	5	0.73162	0.73162	Up	8.17645	269	6	44	5	13	242	273	144	63	225	300	GABAergic synapse
Glioma	256	0.179797	0.495592	270	174.545	187	0.0178571	28	0.209748	-0.189156	Down	0.498268	266	116	198	82	171	205	187	165	28	293	209	Glioma
Inflammatory bowel disease (IBD)	257	0.266522	0.538203	270	175.636	171	0.0277847	45	0.313369	0.32435	Up	0.65696	267	171	45	145	86	244	229	80	85	303	277	Inflammatory bowel disease (IBD)
Amino sugar and nucleotide sugar metabolism	258	0.561889	0.751586	275	208.364	216	0.0722803	98	0.157084	-0.126128	Down	0.151794	271	119	216	135	178	303	191	282	230	98	269	Amino sugar and nucleotide sugar metabolism
Ferroptosis	259	0.37417	0.593616	275	161.727	175	0.041712	17	0.219499	0.240399	Up	0.387375	17	272	175	271	239	115	103	133	218	187	49	Ferroptosis
Th17 cell differentiation	260	0.221684	0.519475	275	162.182	169	0.0225263	36	0.945543	0.945543	Up	2.09562	285	48	115	36	55	94	227	273	169	210	272	Th17 cell differentiation
Neurotrophin signaling pathway	261	0.179797	0.495592	275	174.545	220	0.0178571	30	0.169404	-0.183053	Down	0.402429	272	35	270	30	76	190	258	251	44	220	274	Neurotrophin signaling pathway
Insulin signaling pathway	262	0.885114	0.999966	275	263.182	274	0.178571	212	0.155476	0.177417	Up	1.05317e-05	306	225	271	274	274	235	286	285	212	233	294	Insulin signaling pathway
Arrhythmogenic right ventricular cardiomyopathy (ARVC)	263	0.32971	0.546027	275	188.455	176	0.0357143	41	0.977363	0.977363	Up	2.00127	273	176	41	126	145	272	237	145	83	310	265	Arrhythmogenic right ventricular cardiomyopathy (ARVC)
Pyrimidine metabolism	264	0.704367	0.878766	280	222.818	250	0.104869	76	0.119153	-0.115648	Down	0.0521031	167	267	279	279	194	163	284	256	250	76	236	Pyrimidine metabolism
Homologous recombination	265	0.999567	0.999966	280	249.182	271	0.505473	155	0.0945813	0.0936005	Up	3.4424e-06	226	271	278	277	271	280	217	261	300	155	205	Homologous recombination
Vasopressin-regulated water reabsorption	266	0.608442	0.800178	280	185.636	250	0.0817066	25	0.145971	0.150149	Up	0.110109	116	276	217	269	250	32	25	250	277	253	77	Vasopressin-regulated water reabsorption
Amyotrophic lateral sclerosis (ALS)	267	0.265891	0.538203	280	219.273	255	0.0277087	85	0.202014	0.172881	Up	0.423509	277	159	141	176	85	260	234	279	255	267	279	Amyotrophic lateral sclerosis (ALS)
Pertussis	268	0.968852	0.999966	280	246.909	264	0.270477	105	0.182892	-0.140497	Down	1.37234e-05	280	236	105	292	231	264	194	292	285	276	261	Pertussis
Legionellosis	269	0.802366	0.940601	280	239.182	277	0.137046	62	0.215841	0.283557	Up	0.0447197	278	300	62	303	276	228	225	68	306	277	308	Legionellosis
Thiamine metabolism	270	0.99956	0.999966	285	248.182	283	0.504712	120	0.127429	0.144378	Up	7.26645e-06	283	303	142	300	284	291	226	194	311	120	276	Thiamine metabolism
Aminoacyl-tRNA biosynthesis	271	0.537363	0.737696	285	166.545	139	0.0676751	24	0.107169	0.120947	Up	0.110323	24	279	283	284	246	56	53	139	270	131	67	Aminoacyl-tRNA biosynthesis
Nucleotide excision repair	272	0.999527	0.999966	285	246.818	282	0.501489	149	0.0975152	0.0936844	Up	3.78395e-06	149	283	282	287	313	282	188	302	293	153	183	Nucleotide excision repair
Aldosterone synthesis and secretion	273	0.341425	0.562453	285	205.818	245	0.0372588	58	0.26807	0.266235	Up	0.522014	281	105	58	175	125	312	264	290	152	245	257	Aldosterone synthesis and secretion
Parkinson's disease	274	0.614966	0.805373	285	222.091	266	0.0831081	31	0.122073	-0.113083	Down	0.0894068	31	284	285	283	295	165	235	168	275	266	156	Parkinson's disease
Choline metabolism in cancer	275	0.4866	0.686063	285	219.818	235	0.058809	124	0.217552	-0.213125	Down	0.277383	284	124	171	128	165	245	279	235	180	300	307	Choline metabolism in cancer
Glycolysis / Gluconeogenesis	276	0.963651	0.999966	290	211	256	0.260164	57	0.208842	0.263023	Up	1.67444e-05	287	269	95	256	229	119	274	173	263	57	299	Glycolysis / Gluconeogenesis
Oxidative phosphorylation	277	0.758826	0.909039	290	219.182	262	0.121284	42	0.115356	-0.119416	Down	0.0372206	42	288	289	273	285	215	287	229	262	72	169	Oxidative phosphorylation
Glycosaminoglycan biosynthesis - keratan sulfate	278	0.547703	0.747886	290	162.364	155	0.0695888	26	0.166857	-0.201726	Down	0.164025	26	290	170	276	312	155	41	65	290	102	59	Glycosaminoglycan biosynthesis - keratan sulfate
Autophagy - animal	279	0.405188	0.61565	290	172.091	211	0.0461303	19	0.124484	0.136796	Up	0.204334	110	282	287	286	252	19	33	215	211	176	22	Autophagy - animal
Necroptosis	280	0.32971	0.546027	290	192	188	0.0357143	56	0.209112	-0.198022	Down	0.428176	290	56	225	143	152	212	175	269	89	188	313	Necroptosis
Circadian rhythm	281	0.74326	0.908751	290	211.636	216	0.116274	34	0.134486	0.11945	Up	0.0435386	152	286	210	290	298	144	34	306	288	216	104	Circadian rhythm
Kaposi's sarcoma-associated herpesvirus infection	282	0.179797	0.495592	290	155.091	194	0.0178571	19	0.220204	-0.177422	Down	0.523108	198	19	194	22	48	287	236	211	66	286	139	Kaposi's sarcoma-associated herpesvirus infection
Rheumatoid arthritis	283	0.549565	0.747886	290	223.273	253	0.0699377	46	0.285061	0.250068	Up	0.280228	158	299	46	289	253	177	153	286	286	305	204	Rheumatoid arthritis
Fatty acid degradation	284	0.20424	0.519475	295	170.545	174	0.0205547	26	0.180119	0.17494	Up	0.399194	295	26	234	96	39	301	294	174	98	66	253	Fatty acid degradation
Primary bile acid biosynthesis	285	0.63394	0.823333	295	178.545	194	0.0956112	52	0.150586	-0.104646	Down	0.0990529	194	291	296	226	265	125	52	55	295	69	96	Primary bile acid biosynthesis
cAMP signaling pathway	286	0.179797	0.495592	295	170.273	163	0.0178571	34	0.776912	0.988284	Up	1.84562	291	163	34	62	38	283	302	293	60	52	295	cAMP signaling pathway
Cell cycle	287	0.179797	0.495592	295	210.545	197	0.0178571	56	0.0917977	-0.075288	Down	0.218067	183	293	292	305	293	108	169	197	56	168	252	Cell cycle
Sulfur relay system	288	0.979151	0.999966	295	267.182	279	0.32094	172	0.136277	0.0622095	Up	8.29651e-06	279	292	312	288	251	292	260	225	309	172	259	Sulfur relay system
Hematopoietic cell lineage	289	0.0609555	0.495592	295	225.727	276	0.00570118	18	0.274369	0.311292	Up	0.651782	136	294	18	295	310	284	290	164	276	206	210	Hematopoietic cell lineage
Pentose phosphate pathway	290	0.999784	0.999966	300	248.091	275	0.535714	59	0.157259	0.0908978	Up	1.07392e-05	296	313	138	275	307	304	206	262	273	59	296	Pentose phosphate pathway
Valine, leucine and isoleucine biosynthesis	291	0.213654	0.519475	300	179	171	0.0237492	14	0.296754	-0.1708	Down	0.657696	299	134	299	139	288	171	49	14	224	81	271	Valine, leucine, and isoleucine biosynthesis
N-Glycan biosynthesis	292	0.909787	0.999966	300	228.636	257	0.196429	94	0.104312	-0.102927	Down	4.57523e-06	128	298	261	297	257	278	220	299	217	94	166	N-Glycan biosynthesis
Spliceosome	293	0.998517	0.999966	300	251.545	288	0.446856	149	0.0758338	-0.070011	Down	1.25983e-06	219	297	293	294	300	194	254	166	313	149	288	Spliceosome
VEGF signaling pathway	294	0.179797	0.495592	300	181.909	196	0.0178571	47	0.197648	0.214812	Up	0.469523	297	182	206	102	203	257	143	85	47	196	283	VEGF signaling pathway
Fc gamma R-mediated phagocytosis	295	0.179797	0.495592	300	197.455	213	0.0178571	42	0.18959	0.186363	Up	0.45038	274	187	228	110	164	298	267	91	42	213	298	Fc gamma R-mediated phagocytosis
Acute myeloid leukemia	296	0.955632	0.999966	300	246.364	240	0.246634	193	0.135122	-0.15036	Down	8.16205e-06	260	247	240	301	227	193	208	216	297	298	223	Acute myeloid leukemia
D-Glutamine and D-glutamate metabolism	297	0.999663	0.999966	305	246.818	278	0.550447	92	0.122416	0.147321	Up	6.68286e-06	205	307	304	278	294	273	209	284	301	92	168	D-Glutamine and D-glutamate metabolism
Lipoic acid metabolism	298	0.999912	0.999966	305	264.455	294	0.607143	125	0.1171	0.130693	Up	6.06404e-06	294	246	309	205	301	305	308	231	284	125	301	Lipoic acid metabolism
mRNA surveillance pathway	299	0.179797	0.495592	305	227.909	288	0.0178571	4	3.36482	-3.36482	Down	7.99344	305	309	288	309	269	225	305	149	4	39	305	mRNA surveillance pathway
RNA polymerase	300	0.995868	0.999966	305	266.909	274	0.392857	146	0.0747247	0.0526637	Up	1.13071e-06	289	301	269	291	272	224	312	274	256	146	302	RNA polymerase
Base excision repair	301	0.983397	0.999966	305	249.455	286	0.311032	123	0.106931	0.107617	Up	4.88016e-06	303	311	238	306	282	152	289	123	302	152	286	Base excision repair
Mismatch repair	302	0.885567	0.999966	305	194.091	154	0.178867	66	0.0689938	-0.090797	Down	4.63538e-07	66	302	257	293	289	104	129	109	303	154	129	Mismatch repair
Peroxisome	303	0.707505	0.878766	305	254.091	279	0.105737	181	0.154989	0.166625	Up	0.0677757	307	304	241	302	196	279	288	184	228	181	285	Peroxisome
Antigen processing and presentation	304	0.0858829	0.495592	305	166.091	200	0.0081301	3	0.268017	0.328773	Up	0.636693	85	270	54	255	304	74	32	245	305	200	3	Antigen processing and presentation
Aldosterone-regulated sodium reabsorption	305	0.179797	0.495592	305	148.182	124	0.0178571	25	0.327796	-0.24186	Down	0.778704	302	92	64	31	126	197	124	108	25	251	310	Aldosterone-regulated sodium reabsorption
Salivary secretion	306	0.222395	0.519475	305	171.364	158	0.0226075	35	0.273884	-0.239629	Down	0.607009	301	80	35	100	56	252	202	153	158	256	292	Salivary secretion
HTLV-I infection	307	0.454285	0.655258	305	237.909	254	0.0535714	111	0.17576	-0.143796	Down	0.251419	304	193	254	236	233	111	272	309	131	285	289	HTLV-I infection
Prostate cancer	308	0.00199818	0.0367901	305	165.455	198	0.000181818	3	0.764329	-0.764329	Down	8.54201	258	37	213	9	3	180	304	304	20	294	198	Prostate cancer
Natural killer cell mediated cytotoxicity	309	0.2605	0.538203	310	212.909	194	0.0270617	82	0.21094	0.23585	Up	0.442221	310	194	164	172	82	309	250	189	161	207	304	Natural killer cell mediated cytotoxicity
Glucagon signaling pathway	310	0.32971	0.546027	310	223.636	242	0.0357143	87	0.83363	0.83363	Up	1.70696	308	253	178	259	223	288	205	126	87	242	291	Glucagon signaling pathway
Graft-versus-host disease	311	0.181985	0.495592	310	172.364	144	0.0180956	25	0.465531	-0.360597	Down	1.10591	114	144	25	121	201	306	255	107	185	307	131	Graft-versus-host disease
Primary immunodeficiency	312	0.758678	0.909039	310	260.273	287	0.121236	55	0.24357	0.204766	Up	0.0785984	238	306	55	299	291	234	266	280	299	308	287	Primary immunodeficiency
RNA degradation	313	0.994501	0.999966	315	255.909	284	0.376885	141	0.0854924	0.071683	Up	2.38428e-06	263	310	284	312	311	213	240	141	312	145	284	RNA degradation

## Sheet: Fig 3E
	WT	Lats1/2PanKO
Vnn1	1.08251	3.61084
	1.0829	5.30925
	0.832592	5.10876
Average	0.999333	4.67628
Standard deviation	0.144402	0.928128
Standard error of the mean (SEM)	0.0833707	0.535855

## Sheet: Fig 4C
%Area (CellROX+ pixels)
Explants
	WT	Lats1/2iPanKO
	0.635	75.678
	0.1	93.665
	0.139	41.838
	12.972	38.781
	0.221	66.135
Average	2.8134	63.2194
Standard Deviation	5.68283	23.1574
SEM	2.54144	10.3563

## Sheet: Fig 4D
	WT	Lats1/2PanKO
Hmox1	1.01361	1.13864
	1.10263	1.32113
	0.883759	1.39393
Average	1	1.28457
Standard deviation	0.110067	0.131515
SEM	0.0635473	0.0759301

## Sheet: Fig 4I
%Area (CellROX+ pixels)
WT explants
	Vehicle	Cysteamine	NAC	Cysteamine+NAC
	1.738	34.125	0.0265	1.114
	0	95.027	0.063	0.87
	0.031	14.936	0	1.097
			0	0.002
			0.088
Average	0.589667	48.0293	0.0355	0.77075
Standard Deviation	0.994607	41.8167	0.039096	0.524432
SEM	0.574236	24.1429	0.0174843	0.262216

## Sheet: Fig 4N
%Area (TAGLN+ pixels)
	Vehicle		NAC
	WT	Lats1/2iPanKO	WT	Lats1/2iPanKO
	2.085	48.875	0.019	45.23
	0.532	12.199	2.023	35.533
	0.046	17.969		24.446
Average	0.887667	26.3477	1.021	35.0697
Standard Deviation	1.06501	19.7214	1.41704	10.3997
SEM	0.614886	11.3862	1.002	6.00429

## Sheet: Fig 5C
%pNFkB1+ cells/total epithelial cells
	WT	Lats1/2PanKO
	16.538	28.448
	3.191	15.816
	16.393	27.922
	9.927	10.782
	6.215	41.031
	19
Average	11.8773	24.7998
Standard Deviation	6.39005	11.8714
SEM	2.60873	5.30903

## Sheet: Fig 5I
Average #pRELA+ nuclei per slice
	Vehicle				H2O2
Explant	A	B	C		A	B	C
	0	0	0		5	18	5
	0	0	0		9	5	8
	0		0		11		0
			0		4		0
			0		4		0
			0		7		7
			0		1		9
Average	0	0	0		5.85714	11.5	4.14286
Standard Deviation	0	0			3.38765	9.19239	4.05909
SEM					1.28041	6.5	1.53419

## Sheet: Fig 6E
VIM+ %Area
	WT		Lats1/2PanKO
	Vehicle	Anatabine	Vehicle	Anatabine
	0.679	3.652	32.302	14.117
	4.185	2.125	13.687	19.792
	3.082	1.005	18.032	7.629
		0.374	65.453	25.51
		1.812	28.708
		1.378
		0.383
		4.381
		0.752
Average	2.64867	1.76244	31.6364	16.762
Standard Deviation	1.79272	1.42014	20.3706	7.66194
SEM	1.03503	0.473379	9.11	3.83097

[truncated: 24 more sheets: Fig 6H, Fig 6I, Fig 6J, S1C Fig, S1E Fig, S3B Fig, S4B Fig, S4D Fig, S5B Fig, S6C Fig, S6D Fig, S6F Fig, S7B Fig, S7D Fig, S8A Fig, S8D Fig, S8F Fig, S8H Fig, S9B Fig, S9D Fig …]
